# Supplementary material for: Two additional species of Gymnopus (Euagarics, Basidiomycotina)
Source: MycoKeys. 2019 Jan 14;(45):1–24. doi: 10.3897/mycokeys.45.29350 (PMC6351703; doi:10.3897/mycokeys.45.29350)
Supplement: XML Treatment for Gymnopus neobrevipes [file mycokeys.45.29350-treatment1.xml]

<!DOCTYPE tp:taxon-treatment
  PUBLIC "-//TaxonX//DTD Taxonomic Treatment Publishing DTD v0 20100105//EN" "tax-treatment-NSO.dtd">
<tp:taxon-treatment xmlns:tp="http://www.plazi.org/taxpub"><tp:treatment-meta><kwd-group><label>Taxon classification</label><kwd><named-content xmlns:xlink="http://www.w3.org/1999/xlink" content-type="kingdom">Animalia</named-content></kwd><kwd><named-content xmlns:xlink="http://www.w3.org/1999/xlink" content-type="order">Agaricales</named-content></kwd><kwd><named-content xmlns:xlink="http://www.w3.org/1999/xlink" content-type="family">Omphalotaceae</named-content></kwd></kwd-group><mixed-citation publication-type="journal"><person-group><name><surname>Petersen</surname><given-names>Ronald H.</given-names></name><name><surname>Hughes</surname><given-names>Karen W.</given-names></name></person-group><article-title>Two additional species of <italic><tp:taxon-name><tp:taxon-name-part taxon-name-part-type="genus" reg="Gymnopus">Gymnopus</tp:taxon-name-part></tp:taxon-name></italic> (Euagarics, <tp:taxon-name><tp:taxon-name-part taxon-name-part-type="phylum">Basidiomycotina</tp:taxon-name-part></tp:taxon-name>)</article-title><source>MycoKeys</source><day>14</day><month>1</month><year>2019</year><volume>2019</volume><issue>45</issue><fpage>1</fpage><lpage>24</lpage><pub-id pub-id-type="doi">10.3897/mycokeys.45.29350</pub-id></mixed-citation></tp:treatment-meta><tp:nomenclature><label>1.</label><tp:taxon-name>
              <tp:taxon-name-part taxon-name-part-type="genus" reg="Gymnopus">Gymnopus</tp:taxon-name-part>
              <tp:taxon-name-part taxon-name-part-type="species" reg="neobrevipes">neobrevipes</tp:taxon-name-part>
              <object-id xmlns:xlink="http://www.w3.org/1999/xlink" xlink:type="simple">Index Fungorum no. 555346</object-id>
            </tp:taxon-name><tp:taxon-authority>R.H. Petersen</tp:taxon-authority><tp:taxon-status xmlns:xlink="http://www.w3.org/1999/xlink" xlink:type="simple">nom. nov.</tp:taxon-status><xref ref-type="fig" rid="F3">Figs 3</xref><xref ref-type="fig" rid="F4">, 4</xref><xref ref-type="fig" rid="F5">, 5</xref><xref ref-type="fig" rid="F6">, 6</xref><xref ref-type="fig" rid="F7">, 7</xref><xref ref-type="fig" rid="F8">, 8</xref><xref ref-type="fig" rid="F9">, 9</xref><tp:nomenclature-citation-list><tp:nomenclature-citation><tp:taxon-name>
                  <tp:taxon-name-part taxon-name-part-type="genus" reg="Gymnopus"/>
                  <tp:taxon-name-part taxon-name-part-type="species" reg="neobrevipes"/>
                </tp:taxon-name><comment>≡ <tp:taxon-name><tp:taxon-name-part taxon-name-part-type="genus" reg="Marasmius">Marasmius</tp:taxon-name-part><tp:taxon-name-part taxon-name-part-type="species" reg="brevipes">brevipes</tp:taxon-name-part></tp:taxon-name> Berk. &amp; Ravenel in Berkeley &amp; Curtis. 1853. Ann. Mag. nat. Hist., Ser. 2 12: 426. </comment></tp:nomenclature-citation><tp:nomenclature-citation><tp:taxon-name>
                  <tp:taxon-name-part taxon-name-part-type="genus" reg="Gymnopus"/>
                  <tp:taxon-name-part taxon-name-part-type="species" reg="neobrevipes"/>
                </tp:taxon-name><comment>≡ <tp:taxon-name><tp:taxon-name-part taxon-name-part-type="genus" reg="Micromphale">Micromphale</tp:taxon-name-part><tp:taxon-name-part taxon-name-part-type="species" reg="brevipes">brevipes</tp:taxon-name-part></tp:taxon-name> (Berk. &amp; Ravenel) Singer in <xref ref-type="bibr" rid="B6">Dennis. 1953</xref>. Kew Bull. 8(1): 42 </comment></tp:nomenclature-citation><tp:nomenclature-citation><tp:taxon-name>
                  <tp:taxon-name-part taxon-name-part-type="genus" reg="Gymnopus"/>
                  <tp:taxon-name-part taxon-name-part-type="species" reg="neobrevipes"/>
                </tp:taxon-name><comment>[NOT <tp:taxon-name><tp:taxon-name-part taxon-name-part-type="genus" reg="Agaricus">Agaricus</tp:taxon-name-part><tp:taxon-name-part taxon-name-part-type="species" reg="brevipes">brevipes</tp:taxon-name-part></tp:taxon-name> Bulliard. 1791. Herbier Fr. (Paris) 11: tab. 521 (with legend); ≡ <tp:taxon-name><tp:taxon-name-part taxon-name-part-type="genus" reg="Gymnopus">Gymnopus</tp:taxon-name-part><tp:taxon-name-part taxon-name-part-type="species" reg="brevipes">brevipes</tp:taxon-name-part></tp:taxon-name> (Bull.) Gray. 1821. Nat. Arr. Brit. Pl. (London) 1: 609, pre-occupied homonym] (See <italic>Index Fungorum</italic> for additional combinations of Bulliard’s epithet) </comment></tp:nomenclature-citation><tp:nomenclature-citation><tp:taxon-name>
                  <tp:taxon-name-part taxon-name-part-type="genus" reg="Gymnopus"/>
                  <tp:taxon-name-part taxon-name-part-type="species" reg="neobrevipes"/>
                </tp:taxon-name><comment>≠ <tp:taxon-name><tp:taxon-name-part taxon-name-part-type="genus" reg="Gymnopus">Gymnopus</tp:taxon-name-part><tp:taxon-name-part taxon-name-part-type="species" reg="westii">westii</tp:taxon-name-part></tp:taxon-name> (Murrill) <xref ref-type="bibr" rid="B4">César et al. 2018</xref> Mycokeys 42: 31. (Basionym: <tp:taxon-name><tp:taxon-name-part taxon-name-part-type="genus" reg="Marasmius">Marasmius</tp:taxon-name-part><tp:taxon-name-part taxon-name-part-type="species" reg="westii">westii</tp:taxon-name-part></tp:taxon-name> Murrill. Proc. Florida Acad. Sci. 7:110. 1945. </comment></tp:nomenclature-citation></tp:nomenclature-citation-list></tp:nomenclature><tp:treatment-sec sec-type="Holotype" id="SECID0EXAAE"><title>Holotype.</title><p>United States, South Carolina, Santee Canal, June, Ravenel no. 1527, on dead twigs of oak (K). Type studies: <xref ref-type="bibr" rid="B6">Dennis 1953</xref>; <xref ref-type="bibr" rid="B7">Desjardin 1989</xref>; <xref ref-type="bibr" rid="B10">Desjardin and Petersen 1989</xref>.</p></tp:treatment-sec><tp:treatment-sec sec-type="Epitype" id="SECID0EJBAE"><title>Epitype</title><p><bold>(IF no. 555711)</bold> Mississippi, George Co., Pascagoula Wildlife Management Area, vic. Boat Ramp off Rte. 26, <named-content xmlns:xlink="http://www.w3.org/1999/xlink" content-type="dwc:verbatimCoordinates" xlink:type="simple"><named-content content-type="geo-json" specific-use="{&#34;type&#34;:&#34;Point&#34;,&#34;coordinates&#34;:[-88.747467,30.896483]}" id="NCID0EUBAE" xlink:type="simple">30°53.789'N, 88°44.848'W</named-content></named-content>, 12.VII.2014, coll. KWH, TFB 14505 (TENN-F-069197). GenBank: <ext-link xmlns:xlink="http://www.w3.org/1999/xlink" ext-link-type="gen" xlink:href="MH673477" xlink:type="simple">MH673477</ext-link>-<ext-link xmlns:xlink="http://www.w3.org/1999/xlink" ext-link-type="gen" xlink:href="MH673478" xlink:type="simple">8</ext-link>.</p></tp:treatment-sec><tp:treatment-sec sec-type="diagnosis" id="SECID0EZBAE"><title>Diagnosis.</title><p>1) Long, hair-like rhizomorphs usually common to dominant; 2) basidiomata small (pileus usually &lt;10 mm broad), arising from woody substrates or as branches of rhizomorphs; 3) clamp connections ubiquitous; 4) stipe short (&lt;5 mm long), often strongly curved; 5) stipe medullary hyphae coherent; 6) pileipellis elements usually semi-gelatinised; 7) south-eastern United States.</p></tp:treatment-sec><tp:treatment-sec sec-type="description" id="SECID0E5BAE"><title>Description.</title><p><bold>Basidiomata</bold> (Fig. <xref ref-type="fig" rid="F3">3</xref>) small with very short stipe, sometimes appearing resupinate or pseudostipitate (but not so), arising directly from substrate twig usually in fissures in thin bark or as side branches of extensive, black, interwoven rhizomorphs which often occur without associated basidiomata. <bold>Pileus</bold> 2–6(–9) mm broad, at first convex to conchate, usually becoming plano-convex or applanate by maturity, often folding closed like a clam-shell upon drying, matt, often strongly sulcate-striate almost to centre, irregularly corrugate or tuberculate, very thin but pliable; disc “burnt umber” (7E7) to “wood brown” (7C4); limb near “pinkish-cinnamon”(7B5), “avellaneous” (7B3), “wood brown” (7C4), “fawn colour,” sometimes brown (7E5-7) to dark brown (7F5) to light brown (6D-E5-6) or brownish-orange (6C4) overall or with pale striations; margin even when young, wavy in age, not striate, sometimes pale to “tilleul buff” (7B2) ; pileus flesh thin, tough, pliable. <bold>Lamellae</bold> adnate, distant to very distant, shallow, fold-like to sublamelloid, thickish, occasionally weakly anastomosing, “tilleul buff” (7B2), “pale pinkish cinnamon” (6A2), pale brown (7D4), “avellaneous” (7B3), “vinaceous cinnamon” (7B4), usually becoming brownish, “sayal brown” (6C5) upon drying and storage; short lamellulae common. <bold>Stipe</bold> 0.5–6 × 0.5–1.5 mm, more or less terete, usually equal, central, strongly ageotropic (more or less straight when occurring on upper surface of substrate, strongly curved when occurring on vertical surface, almost pseudostipitate when occurring on lower surface of substrate), glabrous to unpolished, “fawn colour” (7C5), “army brown” (8D5) “fuscous” (6E4), “burnt umber” (7E7) to dark reddish-brown (8F6-8), black at base; insertion broad with minute, brown basal tuft, usually associated with small fissures in thin bark, rarely as a side branch of aerial rhizomorph; adventitious “stipes” occasionally hypertrophic and then clavate to fusiform. <bold>Rhizomorphs</bold> (Figs <xref ref-type="fig" rid="F3">3</xref>, <xref ref-type="fig" rid="F4">4A, B</xref>) rarely absent, usually dominant, –80(–450) × 0.3–0.6 mm, hair-like, matt to glabrous but not polished, black, tough, occasionally <!--PageBreak-->branched with spur branches, rarely anastomosed, but commonly braiding so as to appear thicker than individually, ranging from resupinate on woody substrate (black, adhering to substrate by minute fringe of brown hyphae) to producing ascending individuals (and then somewhat more slender than resupinate individuals), often <!--PageBreak-->colonising suspended leaves and twigs to form a substrate net, occasionally producing basidiomata on side branches, often 3–4 in a file. <bold>Taste</bold> negligible or weakly alliaceous (reportedly weakly krauty); <bold>odour</bold> negligible.</p><fig id="F3" position="float" orientation="portrait"><label>Figure 3.</label><caption><p><italic><tp:taxon-name><tp:taxon-name-part taxon-name-part-type="genus" reg="Gymnopus">Gymnopus</tp:taxon-name-part><tp:taxon-name-part taxon-name-part-type="species" reg="neobrevipes">neobrevipes</tp:taxon-name-part></tp:taxon-name></italic>. Habit view. TFB 14489 (TENN-F-069182). Scale bar: 10 mm.</p></caption><graphic xmlns:xlink="http://www.w3.org/1999/xlink" xlink:href="mycokeys-45-001-g003.jpg" position="float" orientation="portrait" xlink:type="simple" id="oo_256904.jpg"/></fig><fig id="F4" position="float" orientation="portrait"><label>Figure 4.</label><caption><p><italic><tp:taxon-name><tp:taxon-name-part taxon-name-part-type="genus" reg="Gymnopus">Gymnopus</tp:taxon-name-part><tp:taxon-name-part taxon-name-part-type="species" reg="neobrevipes">neobrevipes</tp:taxon-name-part></tp:taxon-name></italic>. <bold>A</bold> Resupinate rhizomorphs on surface of twig <bold>B</bold> Long aerial rhizomorphs on twig <bold>C</bold> Spray of hyphae from cut end of rhizomorph; 24 h. Rhizomorph on left. Scale bars: 10 mm (<bold>A, B</bold>); 1 mm (<bold>C</bold>). TFB 14607 (TENN-F-063931).</p></caption><graphic xmlns:xlink="http://www.w3.org/1999/xlink" xlink:href="mycokeys-45-001-g004.jpg" position="float" orientation="portrait" xlink:type="simple" id="oo_256905.jpg"/></fig></tp:treatment-sec><tp:treatment-sec sec-type="habitat" id="SECID0E3EAE"><title>Habitat and phenology.</title><p>Basidiomata on dead small branches of broad-leafed trees, in temperate forests often on fallen branches of <italic><tp:taxon-name><tp:taxon-name-part taxon-name-part-type="genus" reg="Quercus">Quercus</tp:taxon-name-part></tp:taxon-name></italic> or <italic><tp:taxon-name><tp:taxon-name-part taxon-name-part-type="genus" reg="Rhododen">Rhododen</tp:taxon-name-part></tp:taxon-name></italic>dron m<italic>aximum</italic> in mixed forest including <italic><tp:taxon-name><tp:taxon-name-part taxon-name-part-type="genus" reg="Tsuga">Tsuga</tp:taxon-name-part></tp:taxon-name></italic>, usually at or near ground level; sterile rhizomorphs decumbent on dead, small (usually 18–24 mm diam.) boughs. In tropical climates, (see <xref ref-type="bibr" rid="B16">Pegler 1983</xref>, <xref ref-type="bibr" rid="B17">1987</xref>, <xref ref-type="bibr" rid="B18">1988</xref>, <xref ref-type="bibr" rid="B6">Dennis 1953</xref>, 1970) encountered year-round; in temperate forests mid-Summer to early Autumn. <italic><tp:taxon-name><tp:taxon-name-part taxon-name-part-type="genus" reg="Gymnopus">Gymnopus</tp:taxon-name-part><tp:taxon-name-part taxon-name-part-type="species" reg="neobrevipes">neobrevipes</tp:taxon-name-part></tp:taxon-name></italic> sometimes <!--PageBreak-->shares the same habitat as <italic><tp:taxon-name><tp:taxon-name-part taxon-name-part-type="genus" reg="Anthracophyllum">Anthracophyllum</tp:taxon-name-part><tp:taxon-name-part taxon-name-part-type="species" reg="lateritium">lateritium</tp:taxon-name-part></tp:taxon-name></italic> (Berk. &amp; Curtis) Singer – dead <italic><tp:taxon-name><tp:taxon-name-part taxon-name-part-type="genus" reg="Rhododendron">Rhododendron</tp:taxon-name-part><tp:taxon-name-part taxon-name-part-type="species" reg="maximum">maximum</tp:taxon-name-part></tp:taxon-name></italic> boughs over streams.</p></tp:treatment-sec><tp:treatment-sec sec-type="Pileipellis" id="SECID0EMHAE"><title>Pileipellis</title><p>composed of four elements: 1) slender “pileal hairs” occasional, 2.5–4.5 µm diam., hyaline, minutely decorated with “flakes,” usually subcapitate; capitulum often decorated with minute needle-like crystals; 2) diverticulate hyphae (Figs <xref ref-type="fig" rid="F5">5A</xref>, <xref ref-type="fig" rid="F6">6B–D</xref>) inflated -10 µm diam., thin-walled, beset with vermiform setulae, with parent hypha often subgelatinised but with setulae remaining; 3) non-orientated, repent hyphae (Fig. <xref ref-type="fig" rid="F6">6A</xref>) 3–6 µm diam., firm-walled, involved in some slime matrix, encrusted to varying degrees (from conspicuous stripes or rings with plate-like profile calluses, to flat profile calluses with only “shadow” stripes or none at all); these hyphae (overnight in KOH) tend to gelatinise walls, apparently without clamp connections; and 4) more or less erect, modified broom structures, extremely rare and usually partially gelatinised, composed of a stalk (usually with flake-like scabs) and complex series of branchlets ending in the digitate diverticulate processes, often dichotomous, as in a Rameales-structure. Pileus trama (and lamellar trama) loosely interwoven; hyphae 3–18 µm diam., firm- to thick-walled (wall -1.0 µm thick, hyaline), occasionally but conspicuously clamped, encrusted with minute debris and embedded in thin slime matrix. <bold>Pleurocystidia</bold> (Figs <xref ref-type="fig" rid="F5">5B</xref>, <xref ref-type="fig" rid="F7">7</xref>) common, 18–24 × 5.6–7.5 μm, fusiform to fusiform-mammilate, conspicuously clamped. Basidioles (Figs <xref ref-type="fig" rid="F5">5B</xref>, <xref ref-type="fig" rid="F8">8A</xref>) clavate, occasionally subcapitulate; <bold>basidia</bold> (Figs <xref ref-type="fig" rid="F5">5B</xref>, <xref ref-type="fig" rid="F8">8B–D</xref>, <xref ref-type="fig" rid="F9">9B–C</xref>) 24–27 × 7–9 µm, clavate, 4-sterigmate, obscurely clamped; contents minutely multiguttulate when mature. <bold>Basidiospores</bold> (Figs <xref ref-type="fig" rid="F5">5C</xref>, <xref ref-type="fig" rid="F8">8E</xref>) (6.5–)8–9 × 3.5–4(–4.5) µm (Q = 1.86–2.29; Q<sup>m</sup> = 2.08; L<sup>m</sup> = 8.10 µm), ellipsoid to <!--PageBreak-->plump-ellipsoid, flattened adaxially, smooth, thin-walled, inamyloid; contents vaguely univacuolate. <bold>Cheilocystidial structures</bold> (Figs <xref ref-type="fig" rid="F5">5D</xref>, <xref ref-type="fig" rid="F9">9D–I</xref>) locally common to absent but apparently only close to lamellar edge, stalked or from basidiolar cells which grow <!--PageBreak-->out, often appearing as though arising deeper in lamellar trama than hymenium, lobed or subdiverticulate, 2.5–3.5 µm diam., thin-walled, hyaline, obscurely clamped. <bold>Stipe</bold> medullary hyphae 2–7 µm diam., hyaline, thick-walled (wall -1.5 µm thick), strictly parallel, coherent, with scattered conspicuous clamp connections. Stipe cortical hyphae 3.5–7.5 µm diam., pigmented olive-brown (PhC), subdextrinoid, thick-walled (wall -2.5 µm thick), smooth, rarely perhaps producing an ampulliform side branch with extended apex (two seen). <bold>Rhizomorph</bold> medullary hyphae 2–5.5(13) µm diam., thin- to firm-walled, strictly parallel and perhaps embedded in slime to be coherent, with occasional lateral branches lobate to digitate, hyaline, conspicuously clamped. Rhizomorph cortical hyphae (surface) 2–5.5(–7.5) µm diam., thick-walled (wall -0.7 µm thick to obscuring cell lumen, weakly pigmented olive tan – deep olive-brown in <!--PageBreak-->mass; PhC), outer wall roughened with scabs of encrustation; profile calluses -0.6 µm thick, somewhat darker than hyphal walls.</p><fig id="F5" position="float" orientation="portrait"><label>Figure 5.</label><caption><p><italic><tp:taxon-name><tp:taxon-name-part taxon-name-part-type="genus" reg="Gymnopus">Gymnopus</tp:taxon-name-part><tp:taxon-name-part taxon-name-part-type="species" reg="neobrevipes">neobrevipes</tp:taxon-name-part></tp:taxon-name></italic>. Micromorphological structures. <bold>A</bold> Diverticulate hyphae of pileipellis <bold>B</bold> Pleurocystidium and basidia <bold>C</bold> Basidiospores <bold>D</bold> Cheilocystidia. <bold>A–C</bold> TFB 9087 (TENN-F-054912) <bold>D</bold> DED 4367 (TENN-F-047662). Scale bar: 20 µm (<bold>A, B, D</bold>); 5 µm (<bold>C</bold>).</p></caption><graphic xmlns:xlink="http://www.w3.org/1999/xlink" xlink:href="mycokeys-45-001-g005.jpg" position="float" orientation="portrait" xlink:type="simple" id="oo_256906.jpg"/></fig><fig id="F6" position="float" orientation="portrait"><label>Figure 6.</label><caption><p><italic><tp:taxon-name><tp:taxon-name-part taxon-name-part-type="genus" reg="Gymnopus">Gymnopus</tp:taxon-name-part><tp:taxon-name-part taxon-name-part-type="species" reg="neobrevipes">neobrevipes</tp:taxon-name-part></tp:taxon-name></italic>. Pileipellis elements. <bold>A</bold> Encrusted hyphae with banded appearance <bold>B–D</bold> Diverticulate hyphae of ramealis-structure. Scale bars: 5 µm. TFB 14607 (TENN-F-069310).</p></caption><graphic xmlns:xlink="http://www.w3.org/1999/xlink" xlink:href="mycokeys-45-001-g006.jpg" position="float" orientation="portrait" xlink:type="simple" id="oo_256907.jpg"/></fig><fig id="F7" position="float" orientation="portrait"><label>Figure 7.</label><caption><p><italic><tp:taxon-name><tp:taxon-name-part taxon-name-part-type="genus" reg="Gymnopus">Gymnopus</tp:taxon-name-part><tp:taxon-name-part taxon-name-part-type="species" reg="neobrevipes">neobrevipes</tp:taxon-name-part></tp:taxon-name></italic>. Pleurocystidia. <bold>A-C, F, G</bold> showing subtending clamp connections. Note fusiform-submammilate shape. TFB 3704 (TENN-F-050692). Scale bars: 10 μm.</p></caption><graphic xmlns:xlink="http://www.w3.org/1999/xlink" xlink:href="mycokeys-45-001-g007.jpg" position="float" orientation="portrait" xlink:type="simple" id="oo_256908.jpg"/></fig><fig id="F8" position="float" orientation="portrait"><label>Figure 8.</label><caption><p><italic><tp:taxon-name><tp:taxon-name-part taxon-name-part-type="genus" reg="Gymnopus">Gymnopus</tp:taxon-name-part><tp:taxon-name-part taxon-name-part-type="species" reg="neobrevipes">neobrevipes</tp:taxon-name-part></tp:taxon-name></italic>. A. Basidiole. <bold>B–D</bold> Basidia. E. Basidiospores. TFB 3704 (TENN-F-050692). Scale bars: 10 μm (<bold>A–D</bold>); 5 μm (<bold>E</bold>).</p></caption><graphic xmlns:xlink="http://www.w3.org/1999/xlink" xlink:href="mycokeys-45-001-g008.jpg" position="float" orientation="portrait" xlink:type="simple" id="oo_256909.jpg"/></fig><fig id="F9" position="float" orientation="portrait"><label>Figure 9.</label><caption><p><italic><tp:taxon-name><tp:taxon-name-part taxon-name-part-type="genus" reg="Gymnopus">Gymnopus</tp:taxon-name-part><tp:taxon-name-part taxon-name-part-type="species" reg="neobrevipes">neobrevipes</tp:taxon-name-part></tp:taxon-name></italic>. <bold>A</bold> Basidiole <bold>B, C</bold> Basidia <bold>D, E</bold> Basidiiform cheilocystidia <bold>F–H</bold> Diverticulate cheilocystidia <bold>I</bold> Cluster of diverticulate cheilocystidia. DED 4367 (TENN-F-047662). Scale bars: 10 μm.</p></caption><graphic xmlns:xlink="http://www.w3.org/1999/xlink" xlink:href="mycokeys-45-001-g009.jpg" position="float" orientation="portrait" xlink:type="simple" id="oo_256910.jpg"/></fig></tp:treatment-sec><tp:treatment-sec sec-type="comments" id="SECID0E5OAE"><title>Commentary.</title><p>Although collected by Ravenel, it was Curtis who conveyed the type specimen to Berkeley and Berkeley is the name-giver. The protologue (assumedly <!--PageBreak-->written by Berkeley) is in <xref ref-type="bibr" rid="B3">Berkeley and Curtis 1853</xref>: 426. “29. <italic><tp:taxon-name><tp:taxon-name-part taxon-name-part-type="genus" reg="Marasmius">Marasmius</tp:taxon-name-part><tp:taxon-name-part taxon-name-part-type="species" reg="brevipes">brevipes</tp:taxon-name-part></tp:taxon-name></italic>, Berk. &amp; Rav. MSS. Pileo convexo estriato atro-sanguineo; stipitate brevi filiformi aterriimo nitida e mycelio repente similari enato; lamellis paucis adnatis rufis. Rav. No. 1527. On dead twigs of oak, June, Santee Canal, South Carolina, H.W. Ravenel, Esq.</p><p>“Pileus 1–2 line broad, convex, dark blood red; margin even; stem filiform, jet black, quite smooth, 1–2 line high, springing from creeping mycelial thread of the same nature with itself; gills ventricose, few, adnate, rufous.</p><p>“Allied to <italic><tp:taxon-name><tp:taxon-name-part taxon-name-part-type="genus" reg="Marasmius">M.</tp:taxon-name-part><tp:taxon-name-part taxon-name-part-type="species" reg="haematocephalus">haematocephalus</tp:taxon-name-part></tp:taxon-name></italic>, &amp;s, but distinguished at once by its short polished stem and dark gills. The colour of the pileus is nearly that of <italic><tp:taxon-name><tp:taxon-name-part taxon-name-part-type="genus" reg="Marasmius">M.</tp:taxon-name-part><tp:taxon-name-part taxon-name-part-type="species" reg="atrorubens">atrorubens</tp:taxon-name-part></tp:taxon-name></italic>.“</p><p>The pileipellis structure is similar to others described in sect. <tp:taxon-name><tp:taxon-name-part taxon-name-part-type="section" reg="Androsacei">Androsacei</tp:taxon-name-part></tp:taxon-name>. <xref ref-type="bibr" rid="B10">Desjardin and Petersen (1989)</xref> described pileipellis as not gelatinised (the tissue is not so), but failed to describe the gelatinisation of individual hyphae. This gelatinisation is merely a minor gelatinous sheath of individual hyphae for the outline of hyphal wall is not altered. However, the flake-like encrustation is carried on the gel surface and is seen at some small distance from the hyphal wall outline.</p><p>Amongst basidia in a mount soaked in KOH overnight, structures are seen which can be interpreted as gelatinised cheilocystidia. In rare cases, the remnants of digitate branching can be seen, but usually nothing is left of the supporting cell but some ghost-like structure. In a mount of lamellar edge only briefly in KOH, an enormous amount of debris is detected surrounding hymenial structures. It appears to be some sort of degeneration, quite possibly partial gelatinisation, but including numerous rod-shaped bacteria. This may be another indication of gelatinisation of tissues, this time of old basidia and subhymenial hyphae.</p><p>Subbasidial hyphae (subhymenium) become zig-zag in form as basidia are formed, evacuate and disappear. These hyphae are easily mistaken for some sort of cystidial structures, especially cheilocystidia.</p><p>A chronology of authoritative literature follows. Singer (in <xref ref-type="bibr" rid="B6">Dennis 1953</xref>) supplied a detailed description of <italic><tp:taxon-name><tp:taxon-name-part taxon-name-part-type="genus" reg="Gymnopus">G.</tp:taxon-name-part><tp:taxon-name-part taxon-name-part-type="species" reg="neobrevipes">neobrevipes</tp:taxon-name-part></tp:taxon-name></italic> (as <italic><tp:taxon-name><tp:taxon-name-part taxon-name-part-type="genus" reg="Micromphale">Mi.</tp:taxon-name-part><tp:taxon-name-part taxon-name-part-type="species" reg="brevipes">brevipes</tp:taxon-name-part></tp:taxon-name></italic>) and <xref ref-type="bibr" rid="B6">Dennis (1953)</xref> examined type material and offered a rather uninformative illustration. Dennis (1970) offered a description of <italic><tp:taxon-name><tp:taxon-name-part taxon-name-part-type="genus" reg="Marasmius">M.</tp:taxon-name-part><tp:taxon-name-part taxon-name-part-type="species" reg="brevipes">brevipes</tp:taxon-name-part></tp:taxon-name></italic> (as <italic><tp:taxon-name><tp:taxon-name-part taxon-name-part-type="genus" reg="Micromphale">Micromphale</tp:taxon-name-part></tp:taxon-name></italic>), but perhaps as valuable is a diminutive aquarelle (Pl. 8, Fig. <xref ref-type="fig" rid="F4">4</xref>) which provides a good representation. Perhaps the best description of <italic><tp:taxon-name><tp:taxon-name-part taxon-name-part-type="genus" reg="Gymnopus">G.</tp:taxon-name-part><tp:taxon-name-part taxon-name-part-type="species" reg="neobrevipes">neobrevipes</tp:taxon-name-part></tp:taxon-name></italic> (as <italic><tp:taxon-name><tp:taxon-name-part taxon-name-part-type="genus" reg="Micromphale">Mi.</tp:taxon-name-part><tp:taxon-name-part taxon-name-part-type="species" reg="brevipes">brevipes</tp:taxon-name-part></tp:taxon-name></italic>) was offered by <xref ref-type="bibr" rid="B16">Pegler (1983)</xref> and the description was based on more specimens than the type. <xref ref-type="bibr" rid="B7">Desjardin (1989</xref>: 447–449) examined the type of <italic><tp:taxon-name><tp:taxon-name-part taxon-name-part-type="genus" reg="Marasmius">M.</tp:taxon-name-part><tp:taxon-name-part taxon-name-part-type="species" reg="brevipes">brevipes</tp:taxon-name-part></tp:taxon-name></italic> and <xref ref-type="bibr" rid="B10">Desjardin and Petersen (1989)</xref> published a species description based on numerous specimens.</p><p>Pileipellis structures, especially erect broom cell-like cells, are often gelatinised, especially in age. Likewise, cheilocystidia, while observed only occasionally, are often reduced to debris by gelatinisation or occasionally produce apical growths which can attain significant length. Lamellar tramal hyphae are often observed as thick-walled, but usually this is due to gelatinisation of the hyphal walls (inner wall boundary is clear, but outer wall boundary is obliterated and the gelatinised wall appears as though thick).</p><p><xref ref-type="bibr" rid="B16">Pegler (1983)</xref> included <italic><tp:taxon-name><tp:taxon-name-part taxon-name-part-type="genus" reg="Micromphale">Mi.</tp:taxon-name-part><tp:taxon-name-part taxon-name-part-type="species" reg="brevipes">brevipes</tp:taxon-name-part></tp:taxon-name></italic> as the only representative of <italic><tp:taxon-name><tp:taxon-name-part taxon-name-part-type="genus" reg="Micromphale">Micromphale</tp:taxon-name-part></tp:taxon-name></italic> in the Lesser Antilles.</p><!--PageBreak--><p>Rhizomorphs of <italic><tp:taxon-name><tp:taxon-name-part taxon-name-part-type="genus" reg="Gymnopus">G.</tp:taxon-name-part><tp:taxon-name-part taxon-name-part-type="species" reg="neobrevipes">neobrevipes</tp:taxon-name-part></tp:taxon-name></italic> are viable and short surface-sterilised sections (circum 1 cm) placed on malt extract agar produce sprays of mycelium from severed ends within 24 hrs. Within 72 h, the emergent mycelial sprays can be excised to establish an independent dikaryon culture which can be used for sequencing. In the case of <italic><tp:taxon-name><tp:taxon-name-part taxon-name-part-type="genus" reg="Gymnopus">G.</tp:taxon-name-part><tp:taxon-name-part taxon-name-part-type="species" reg="neobrevipes">neobrevipes</tp:taxon-name-part></tp:taxon-name></italic>, not only are sprays of mycelium produced on the cut ends (Fig. <xref ref-type="fig" rid="F4">4C</xref>), but within 72 h, many lateral hyphae emerge from the rhizomorph surface, soon resembling brownish fur. In one case, rhizomorphs of an ambient air-dried specimen were stored for over a year, yet produced mycelium as noted. In another case, a collection was heat-dried, but over one month later, rhizomorphs remained viable.</p><p>In <xref ref-type="bibr" rid="B10">Desjardin and Petersen (1989)</xref>, a comparison was made of <italic><tp:taxon-name><tp:taxon-name-part taxon-name-part-type="genus" reg="Marasmius">M.</tp:taxon-name-part><tp:taxon-name-part taxon-name-part-type="species" reg="brevipes">brevipes</tp:taxon-name-part></tp:taxon-name></italic> Berkeley &amp; Ravenel, (1853; type, South Carolina, K) to <italic><tp:taxon-name><tp:taxon-name-part taxon-name-part-type="genus" reg="Marasmius">Marasmius</tp:taxon-name-part><tp:taxon-name-part taxon-name-part-type="species" reg="porphyreticus">porphyreticus</tp:taxon-name-part></tp:taxon-name></italic><xref ref-type="bibr" rid="B19">Petch (1947</xref>; <!--PageBreak-->type, Sri Lanka, K). They concluded that <italic><tp:taxon-name><tp:taxon-name-part taxon-name-part-type="genus" reg="Marasmius">M.</tp:taxon-name-part><tp:taxon-name-part taxon-name-part-type="species" reg="porphyreticus">porphyreticus</tp:taxon-name-part></tp:taxon-name></italic> “differs mainly in absence of cheilocystidia and in forming ‘plicatosulcate’ pilei.” Other discriminating characters of <italic><tp:taxon-name><tp:taxon-name-part taxon-name-part-type="genus" reg="Marasmius">M.</tp:taxon-name-part><tp:taxon-name-part taxon-name-part-type="species" reg="porphyreticus">porphyreticus</tp:taxon-name-part></tp:taxon-name></italic>: “slightly thinner pileus context, more regularly forked lamellae, and basidiomata not arising directly from rhizomorphs.” Significantly, presence or absence of clamp connections was not mentioned. Plicatosulcate pilei, forked lamellae and basidiomata arising from rhizomorphs are all found in <italic><tp:taxon-name><tp:taxon-name-part taxon-name-part-type="genus" reg="Gymnopus">G.</tp:taxon-name-part><tp:taxon-name-part taxon-name-part-type="species" reg="neobrevipes">neobrevipes</tp:taxon-name-part></tp:taxon-name></italic> as well as other similar basidiomata. The comparison, despite a disparate geographic distribution, remains questionable, possibly pending phylogenetic data.</p><p>Likewise, it may be necessary to compare <italic><tp:taxon-name><tp:taxon-name-part taxon-name-part-type="genus" reg="Gymnopus">G.</tp:taxon-name-part><tp:taxon-name-part taxon-name-part-type="species" reg="neobrevipes">neobrevipes</tp:taxon-name-part></tp:taxon-name></italic> to <italic><tp:taxon-name><tp:taxon-name-part taxon-name-part-type="genus" reg="Marasmius">Marasmius</tp:taxon-name-part><tp:taxon-name-part taxon-name-part-type="species" reg="tomentellus">tomentellus</tp:taxon-name-part></tp:taxon-name></italic> Berk. &amp; M.A. Curtis. “1868” (1869). J. Linnaean Soc. Bot. 10(no. 45): 298 [≡ <italic><tp:taxon-name><tp:taxon-name-part taxon-name-part-type="genus" reg="Gymnopus">Gymnopus</tp:taxon-name-part><tp:taxon-name-part taxon-name-part-type="species" reg="tomentellus">tomentellus</tp:taxon-name-part></tp:taxon-name></italic> (Berk. &amp; M.A. Curtis) Tkalčec &amp; Mešec. 2013 Mycotaxon 123: 428], a taxon not mentioned by <xref ref-type="bibr" rid="B10">Desjardin and Petersen (1989)</xref>.</p><p>Berkeley and Curtis’s protologue: “Pileo convexo sulcato fulvo, stipite communi nigro albo-pubescente; stipitibus fertilibus brevibus pubescentibus; lamellis paucis pileo concoloribus. On dead wood. Pileus 1 line (~2 mm) across; fertile stems 2 lines (4–5 mm) high. Common on stems many inches long. Wright 22, Herb. Berk. This is a rhizomorphic species of <italic><tp:taxon-name><tp:taxon-name-part taxon-name-part-type="genus" reg="Marasmius">Marasmius</tp:taxon-name-part></tp:taxon-name></italic>.“ (Cuba, holotype K).</p><p><xref ref-type="bibr" rid="B17">Pegler (1987)</xref>, with access to the type specimen of <italic><tp:taxon-name><tp:taxon-name-part taxon-name-part-type="genus" reg="Marasmius">M.</tp:taxon-name-part><tp:taxon-name-part taxon-name-part-type="species" reg="tomentellus">tomentellus</tp:taxon-name-part></tp:taxon-name></italic>, wrote: “This is a rhizomorphic species of <tp:taxon-name><tp:taxon-name-part taxon-name-part-type="genus" reg="Marasmius">Marasmius</tp:taxon-name-part></tp:taxon-name> belonging to the section <tp:taxon-name><tp:taxon-name-part taxon-name-part-type="section" reg="Androsacei">Androsacei</tp:taxon-name-part></tp:taxon-name> Kuehner. The minute basidiomes, consisting of a pileus, 1–3 mm diam., with a short stipe, 1–4 × 0–2–0–4 mm, are borne on a common, slender rhizomorph, also about 0.2–0.4 mm diam. The stipe and rhizomorph surfaces are characterized by a white pubescence formed by numerous, short, thick-walled, hyaline hairs, 35–120 × 3–7 μm. The pileipellis is formed of irregular, diverticulate, hyaline elements, 10–17 × 4–12 μm. Only one collapsed spore, measuring 10 × 3–5 μm, could be found on the slide preparation taken from the type specimen. <xref ref-type="bibr" rid="B25">Singer (1976</xref>: 79) found spores on material from Louisiana, USA, which measured 11–11–5 × 4.5 μm, oblong to cylindric, but this material was not part of the type. This tiny species was well illustrated by <xref ref-type="bibr" rid="B5">Dennis (1951)</xref>” Presence or absence of clamp connections was not mentioned.</p><p><xref ref-type="bibr" rid="B18">Pegler (1988)</xref> did not take up <italic><tp:taxon-name><tp:taxon-name-part taxon-name-part-type="genus" reg="Marasmius">M.</tp:taxon-name-part><tp:taxon-name-part taxon-name-part-type="species" reg="brevipes">brevipes</tp:taxon-name-part></tp:taxon-name></italic> as part of the Cuban mycota, but did place <italic><tp:taxon-name><tp:taxon-name-part taxon-name-part-type="genus" reg="Marasmius">M.</tp:taxon-name-part><tp:taxon-name-part taxon-name-part-type="species" reg="tomentellus">tomentellus</tp:taxon-name-part></tp:taxon-name></italic> in the key. From this and other literature in which the type specimen of <italic><tp:taxon-name><tp:taxon-name-part taxon-name-part-type="genus" reg="Marasmius">M.</tp:taxon-name-part><tp:taxon-name-part taxon-name-part-type="species" reg="tomentellus">tomentellus</tp:taxon-name-part></tp:taxon-name></italic> was examined, the following characters can be gleaned: “Pileipellis with well-developed <italic>Rameales</italic> structure, not truly hymeniodermic; basidiome arising from a black rhizomorph; pileus 1–3 mm diam, fulvous; rhizomorph pubescent with thick-walled, hyaline hairs; spores 10 × 3.5 µm, elongate lacrymoid (see B&amp;C 298; I: 573 (Sect. <tp:taxon-name><tp:taxon-name-part taxon-name-part-type="section" reg="Androsacei">Androsacei</tp:taxon-name-part></tp:taxon-name>).”</p><p>From <xref ref-type="bibr" rid="B7">Desjardin’s (1989)</xref> examination of type material of <italic><tp:taxon-name><tp:taxon-name-part taxon-name-part-type="genus" reg="Marasmius">M.</tp:taxon-name-part><tp:taxon-name-part taxon-name-part-type="species" reg="tomentellus">tomentellus</tp:taxon-name-part></tp:taxon-name></italic>, the following can be extracted: coarse rhizomorphs with white pubescence; common short branches resembling disarticulated stipes. Only one pileus remains. Stipe and rhizomorph cortical tissue of repent hyphae -6.5 µm, thick-walled (wall -1.5 µm thick), parallel, cylindric, incrusted with granulose or amorphous brown (pigment intraparietal as well as incrusting), dextrinoid; medullary hyphae 4–8 µm diam, subparallel, cylindric, <!--PageBreak-->smooth, hyaline, weakly dextrinoid, thin-walled, unclamped. Rhizomorph vesture of numerous, erect rhizocystidia, 45–120 × (6–)8–12 µm, cylindric or lanceolate, obtuse or subacute, aseptate or with one or several secondary septa, apex of cell hyaline, base of cell hyaline, pale ochraceous or pale brown, weakly dextrinoid.” This appears to be the only mention of clamp connections – absent – but confirms the tomentose surface of stipes and rhizomorphs. A thorough search for tomentosity on rhizomorphs and/or stipes of collections of G. <italic><tp:taxon-name><tp:taxon-name-part taxon-name-part-type="genus" reg="Gymnopus"/><tp:taxon-name-part taxon-name-part-type="species" reg="neobrevipes">neobrevipes</tp:taxon-name-part></tp:taxon-name></italic> failed to observe this.</p><!--PageBreak--><p>Additional species have been described in <tp:taxon-name><tp:taxon-name-part taxon-name-part-type="genus" reg="Marasmius">Marasmius</tp:taxon-name-part><tp:taxon-name-part taxon-name-part-type="infraspecific-rank">sect.</tp:taxon-name-part><tp:taxon-name-part taxon-name-part-type="section" reg="Androsacei">Androsacei</tp:taxon-name-part></tp:taxon-name> from South-Sea Islands and at least <italic><tp:taxon-name><tp:taxon-name-part taxon-name-part-type="genus" reg="Marasmius">M.</tp:taxon-name-part><tp:taxon-name-part taxon-name-part-type="species" reg="aurantiobasalis">aurantiobasalis</tp:taxon-name-part></tp:taxon-name></italic> Desjardin &amp; Horak, (see <xref ref-type="bibr" rid="B11">Desjardin et al. 2000</xref>; not <xref ref-type="bibr" rid="B9">Desjardin and Horak 1997</xref>) exhibits several characters resembling those <!--PageBreak-->of <italic><tp:taxon-name><tp:taxon-name-part taxon-name-part-type="genus" reg="Gymnopus">G.</tp:taxon-name-part><tp:taxon-name-part taxon-name-part-type="species" reg="neobrevipes">neobrevipes</tp:taxon-name-part></tp:taxon-name></italic>. Finally, Tkalčec and Mešić (2013) transferred two Corner species of <italic><tp:taxon-name><tp:taxon-name-part taxon-name-part-type="genus" reg="Marasmius">Marasmius</tp:taxon-name-part></tp:taxon-name></italic> to <tp:taxon-name><tp:taxon-name-part taxon-name-part-type="genus" reg="Gymnopus">Gymnopus</tp:taxon-name-part><tp:taxon-name-part taxon-name-part-type="infraspecific-rank">sect.</tp:taxon-name-part><tp:taxon-name-part taxon-name-part-type="section" reg="Androsacei">Androsacei</tp:taxon-name-part></tp:taxon-name>. Several additional species epithets were transferred, including <italic>M</italic> (<italic><tp:taxon-name><tp:taxon-name-part taxon-name-part-type="genus" reg="Gymnopus">Gymnopus</tp:taxon-name-part></tp:taxon-name></italic>) <italic><tp:taxon-name><tp:taxon-name-part taxon-name-part-type="genus" reg="Gymnopus"/><tp:taxon-name-part taxon-name-part-type="species" reg="tomentellus">tomentellus</tp:taxon-name-part></tp:taxon-name>.</italic></p></tp:treatment-sec><tp:treatment-sec sec-type="material" id="SECID0EQ6AE"><title>Specimens examined for this study.</title><p>Note that the list is not related to that offered by <xref ref-type="bibr" rid="B10">Desjardin and Petersen (1989)</xref>: <bold>Alabama</bold>, Baldwin Co., Blakely Historical Park, Nature Sanctuary, <named-content xmlns:xlink="http://www.w3.org/1999/xlink" content-type="dwc:verbatimCoordinates" xlink:type="simple"><named-content content-type="geo-json" specific-use="{&#34;type&#34;:&#34;Point&#34;,&#34;coordinates&#34;:[-87.915683,30.743461]}" id="NCID0EAAAG" xlink:type="simple">30°44'36.46"N, 87°54'56.46"W</named-content></named-content>, 10.VI.2005, coll J.L. Mata, JLM 1628 (USA); same data, JLM 1630 (USA); Schillingers Rd., Cottage Hill Park, 18.VI.2004, coll D.H. Nelson, det JL Mata, JLM 1564 (USA); Mobile, Univ. South Alabama North campus, forest park, <named-content xmlns:xlink="http://www.w3.org/1999/xlink" content-type="dwc:verbatimCoordinates" xlink:type="simple"><named-content content-type="geo-json" specific-use="{&#34;type&#34;:&#34;Point&#34;,&#34;coordinates&#34;:[-88.182094,30.693072]}" id="NCID0EIAAG" xlink:type="simple">30°41'35.06"N, 88°10'55.54"W</named-content></named-content>, 3.VI.2005, coll &amp; det J.L. Mata. JLM 1616 (USA). <bold>Louisiana</bold>, St. Tammany Par., vic. Pearl River, Honey Island Swamp, 6.VI.1976, coll. W.B. &amp; V.G. Cooke, Cooke no. 52125, ex DAOM 193773 [TENN-F-054662[. [no TFB number]; See also references to Singer (in <xref ref-type="bibr" rid="B6">Dennis 1953</xref>). <bold>Mississippi</bold>, George Co., Pascagoula Wildlife Management Area, vic. Boat Ramp off Rte. 26, <named-content xmlns:xlink="http://www.w3.org/1999/xlink" content-type="dwc:verbatimCoordinates" xlink:type="simple"><named-content content-type="geo-json" specific-use="{&#34;type&#34;:&#34;Point&#34;,&#34;coordinates&#34;:[-88.747467,30.896483]}" id="NCID0EYAAG" xlink:type="simple">30°53.789'N, 88°44.848'W</named-content></named-content>, 12.VII.2014, coll. RHP, TFB 14504 (TENN 69196); same data, coll. KWH, TFB 14505 (TENN 69197); Harrison Co., vic. Saucer, Tuxahatchie Hiking Trail trailhead, <named-content xmlns:xlink="http://www.w3.org/1999/xlink" content-type="dwc:verbatimCoordinates" xlink:type="simple"><named-content content-type="geo-json" specific-use="{&#34;type&#34;:&#34;Point&#34;,&#34;coordinates&#34;:[-89.137417,30.662114]}" id="NCID0EABAG" xlink:type="simple">30°39'43.61"N, 89°08'14.70"W</named-content></named-content>, 10.VII.2014, coll. RHP, TFB 14489 (TENN-F-069182); Red Creek Wildl. Man. Area, 11.VIII.2014, coll. KWH, TFB 14498 (TENN-F-069189); Jackson Co., Parker Lake area, Pascagoula River, 17.VII.1987, coll DE Desjardin, DED 4367 (TENN-F-047662). <bold>North Carolina</bold>, Macon Co., vic. Highlands, Bull Pen Rd., Slick Rock campground, 27.VII.1978, coll RHP, TFB 52193 (TENN-F-041215); vic. Highlands, Bull Pen Rd., Chattooga Loop Trail, 13.VI.1987, coll RHP &amp; E Horak, det. DE Desjardin, DED 4279 (TENN-F-047665); same location, 13.VII.1988, DED 4583 (TUNN-F-054661); vic. Highlands, Horse Cove Rd. opposite FR 401, 13.VI.1989, coll RHP, TFB 56693 (TENN-F-048667); vic. Highlands, Nantahala Nat. For., Blue Valley, first gated road on left, 24.VI.1989, coll. RHP, TFB 1827 (TENN-F-048533); same location, FS79, 8.VII.1990, coll. RHP, TFB 2895 (TENN-F-049257); same location, 10.VII.1990, coll RHP, TFB 2185 (TENN-F-048796); same location, 10.VII.1990, coll RHP, TFB 2187 (TENN-F-048794); same location, Pickelseimer’s Falls trail, 18.VII.1991, coll. S.A. Gordon, TFB 3704 (TENN-F-050692; same location, junction of F.R. 83 and 83B, 14.VII.1986, coll D.E. Desjardin, DED 3813 (TENN-F-047663); same location, 13.VI.1987, coll RHP &amp; E. Horak, det. DE Desjardin, 13.VI.1987, DED 4282 (TENN-F-047664). <bold>Tennessee</bold>, Cocke Co., <abbrev xmlns:xlink="http://www.w3.org/1999/xlink" xlink:title="Great Smoky Mountains National Park" id="ABBRID0EJBAG" xlink:type="simple">GSMNP</abbrev>, Big Creek, <named-content xmlns:xlink="http://www.w3.org/1999/xlink" content-type="dwc:verbatimCoordinates" xlink:type="simple"><named-content content-type="geo-json" specific-use="{&#34;type&#34;:&#34;Point&#34;,&#34;coordinates&#34;:[-83.203261,35.781100]}" id="NCID0EQBAG" xlink:type="simple">35°46'51.96"N, 83°12'11.74"W</named-content></named-content>, 16.VI.1991, coll SA Gordon, RHP, V Antonin, HR Bhandary, TFB 3633 (TENN-F-050752); same location, 16.VI.1991, same collectors, TFB 3634 (TENN-F-050753). <bold>Texas</bold>, Hardin Co., Big Thicket Nat. Preserve, Lance Rosier Unit, Teel Rd., vic cypress swamp, <named-content xmlns:xlink="http://www.w3.org/1999/xlink" content-type="dwc:verbatimCoordinates" xlink:type="simple"><named-content content-type="geo-json" specific-use="{&#34;type&#34;:&#34;Point&#34;,&#34;coordinates&#34;:[-94.512500,30.264333]}" id="NCID0E1BAG" xlink:type="simple">30°15.860'N, 94°30.75'W</named-content></named-content>, coll DP Lewis, DPL 11773, TFB 14609 (TENN-F-069312); Newton Co., Co. Rd. 305, Bleakwood, Lewis Properties, <named-content xmlns:xlink="http://www.w3.org/1999/xlink" content-type="dwc:verbatimCoordinates" xlink:type="simple"><named-content content-type="geo-json" specific-use="{&#34;type&#34;:&#34;Point&#34;,&#34;coordinates&#34;:[-93.827167,30.708483]}" id="NCID0ECCAG" xlink:type="simple">30°42.509'N, 93°49.630'W</named-content></named-content>, coll &amp; leg D.P. Lewis, DPL 11763 (DPL Herb.)</p><!--PageBreak--></tp:treatment-sec><ref-list><ref id="B6"><mixed-citation xmlns:xlink="http://www.w3.org/1999/xlink" xlink:type="simple"><person-group><name name-style="western"><surname>Dennis</surname><given-names>RWG</given-names></name></person-group> (<year>1953</year>) <article-title>Some pleurotoid fungi from the West Indies.</article-title><source>Kew Bull</source><volume>8</volume>: <fpage>31</fpage>–<lpage>45</lpage>. <ext-link xlink:type="simple" ext-link-type="doi" xlink:href="10.2307/4117153">https://doi.org/10.2307/4117153</ext-link></mixed-citation></ref><ref id="B4"><mixed-citation xmlns:xlink="http://www.w3.org/1999/xlink" xlink:type="simple"><person-group><name name-style="western"><surname>César</surname><given-names>E</given-names></name><name name-style="western"><surname>Bandala</surname><given-names>VM</given-names></name><name name-style="western"><surname>Montoya</surname><given-names>L</given-names></name><name name-style="western"><surname>Ramos</surname><given-names>A</given-names></name></person-group> (<year>2018</year>) <article-title>A new <italic><tp:taxon-name><tp:taxon-name-part taxon-name-part-type="genus">Gymnopus</tp:taxon-name-part></tp:taxon-name></italic> species with rhizomorphs and its record as nesting material by birds (<italic><tp:taxon-name><tp:taxon-name-part taxon-name-part-type="genus">Tyrannideae</tp:taxon-name-part></tp:taxon-name></italic>) in the subtropical cloud forest from eastern Mexico.</article-title><source>Mycokeys</source><volume>42</volume>: <fpage>21</fpage>–<lpage>34</lpage>. <ext-link xlink:type="simple" ext-link-type="doi" xlink:href="10.3897/mycokeys.42.28894">https://doi.org/10.3897/mycokeys.42.28894</ext-link></mixed-citation></ref><ref id="B7"><mixed-citation xmlns:xlink="http://www.w3.org/1999/xlink" xlink:type="simple"><person-group><name name-style="western"><surname>Desjardin</surname><given-names>DE</given-names></name></person-group> (<year>1989</year>) <source>The genus <italic><tp:taxon-name><tp:taxon-name-part taxon-name-part-type="genus">Marasmius</tp:taxon-name-part></tp:taxon-name></italic> from the southern Appalachian Mountains.</source><publisher-name>PhD Theis</publisher-name>, <publisher-loc>University of Tennessee, Knoxville</publisher-loc>, <size units="page">839 pp</size>. <ext-link xlink:type="simple" ext-link-type="uri" xlink:href="https://trace.tennessee.edu/utk_graddiss/2513/">https://trace.tennessee.edu/utk_graddiss/2513/</ext-link></mixed-citation></ref><ref id="B10"><mixed-citation xmlns:xlink="http://www.w3.org/1999/xlink" xlink:type="simple"><person-group><name name-style="western"><surname>Desjardin</surname><given-names>DE</given-names></name><name name-style="western"><surname>Petersen</surname><given-names>RH</given-names></name></person-group> (<year>1989</year>) <article-title>Studies on <italic><tp:taxon-name><tp:taxon-name-part taxon-name-part-type="genus">Marasmius</tp:taxon-name-part></tp:taxon-name></italic> from eastern North America. III. <italic><tp:taxon-name><tp:taxon-name-part taxon-name-part-type="genus">Marasmius</tp:taxon-name-part><tp:taxon-name-part taxon-name-part-type="species">brevipes</tp:taxon-name-part></tp:taxon-name></italic> and <tp:taxon-name><tp:taxon-name-part taxon-name-part-type="genus">Micromphale</tp:taxon-name-part><tp:taxon-name-part taxon-name-part-type="infraspecific-rank">sect.</tp:taxon-name-part><tp:taxon-name-part taxon-name-part-type="section">Rhizomorphigena</tp:taxon-name-part></tp:taxon-name>.</article-title><source>Mycologia</source><volume>81</volume>: <fpage>76</fpage>–<lpage>84</lpage>. <ext-link xlink:type="simple" ext-link-type="doi" xlink:href="10.1080/00275514.1989.12025628">https://doi.org/10.1080/00275514.1989.12025628</ext-link></mixed-citation></ref><ref id="B16"><mixed-citation xmlns:xlink="http://www.w3.org/1999/xlink" xlink:type="simple"><person-group><name name-style="western"><surname>Pegler</surname><given-names>DN</given-names></name></person-group> (<year>1983</year>) Agaric flora of the Lesser Antilles. Kew Bulletin, Additional Series 9.</mixed-citation></ref><ref id="B17"><mixed-citation xmlns:xlink="http://www.w3.org/1999/xlink" xlink:type="simple"><person-group><name name-style="western"><surname>Pegler</surname><given-names>DN</given-names></name></person-group> (<year>1987</year>) <article-title>A revision of the <tp:taxon-name><tp:taxon-name-part taxon-name-part-type="order">Agaricales</tp:taxon-name-part></tp:taxon-name> of Cuba. I. Species described by Berkeley and Curtis.</article-title><source>Kew Bull</source><volume>42</volume>: <fpage>501</fpage>–<lpage>585</lpage>. <ext-link xlink:type="simple" ext-link-type="doi" xlink:href="10.2307/4110064">https://doi.org/10.2307/4110064</ext-link></mixed-citation></ref><ref id="B18"><mixed-citation xmlns:xlink="http://www.w3.org/1999/xlink" xlink:type="simple"><person-group><name name-style="western"><surname>Pegler</surname><given-names>DN</given-names></name></person-group> (<year>1988</year>) <article-title>A revision of the <tp:taxon-name><tp:taxon-name-part taxon-name-part-type="order">Agaricales</tp:taxon-name-part></tp:taxon-name> of Cuba. 3. Keys to families, genera and species.</article-title><source>Kew Bulletin</source><volume>43</volume>: <fpage>53</fpage>–<lpage>75</lpage>. <ext-link xlink:type="simple" ext-link-type="doi" xlink:href="10.2307/4118036">https://doi.org/10.2307/4118036</ext-link></mixed-citation></ref><ref id="B3"><mixed-citation xmlns:xlink="http://www.w3.org/1999/xlink" xlink:type="simple"><person-group><name name-style="western"><surname>Berkeley</surname><given-names>MJ</given-names></name><name name-style="western"><surname>Curtis</surname><given-names>MA</given-names></name></person-group> (<year>1853</year>) Centuries of North American fungi. Ann Mag Nat Hist, ser 2 12: 417–435. <ext-link xlink:type="simple" ext-link-type="doi" xlink:href="10.1080/03745485709495068">https://doi.org/10.1080/03745485709495068</ext-link></mixed-citation></ref><ref id="B19"><mixed-citation xmlns:xlink="http://www.w3.org/1999/xlink" xlink:type="simple"><person-group><name name-style="western"><surname>Petch</surname><given-names>T</given-names></name></person-group> (<year>1947</year>) <article-title>A revision of Ceylon Marasmii.</article-title><source>Transactions of the British Mycological Society</source><volume>31</volume>: <fpage>21</fpage>–<lpage>44</lpage>. <ext-link xlink:type="simple" ext-link-type="doi" xlink:href="10.1016/S0007-1536(47)80004-X">https://doi.org/10.1016/S0007-1536(47)80004-X</ext-link></mixed-citation></ref><ref id="B25"><mixed-citation xmlns:xlink="http://www.w3.org/1999/xlink" xlink:type="simple"><person-group><name name-style="western"><surname>Singer</surname><given-names>R</given-names></name></person-group> (<year>1976</year>) <article-title><italic><tp:taxon-name><tp:taxon-name-part taxon-name-part-type="genus">Marasmieae</tp:taxon-name-part></tp:taxon-name></italic>. (<tp:taxon-name><tp:taxon-name-part taxon-name-part-type="class">Basidiomycetes</tp:taxon-name-part></tp:taxon-name> – <tp:taxon-name><tp:taxon-name-part taxon-name-part-type="family">Tricholomataceae</tp:taxon-name-part></tp:taxon-name>). Flora neotropica monog.</article-title><volume>17</volume>: <fpage>1</fpage>–<lpage>347</lpage>.</mixed-citation></ref><ref id="B5"><mixed-citation xmlns:xlink="http://www.w3.org/1999/xlink" xlink:type="simple"><person-group><name name-style="western"><surname>Dennis</surname><given-names>RWG</given-names></name></person-group> (<year>1951</year>) <article-title>Some <tp:taxon-name><tp:taxon-name-part taxon-name-part-type="family">Agaricaceae</tp:taxon-name-part></tp:taxon-name> if Trinidad and Venezuela. Leucosporae. Part. I.</article-title><source>Transactions of the British Mycological Society</source><volume>34</volume>: <fpage>411</fpage>–<lpage>482</lpage>. <ext-link xlink:type="simple" ext-link-type="doi" xlink:href="10.1016/S0007-1536(51)80030-5">https://doi.org/10.1016/S0007-1536(51)80030-5</ext-link></mixed-citation></ref><ref id="B11"><mixed-citation xmlns:xlink="http://www.w3.org/1999/xlink" xlink:type="simple"><person-group><name name-style="western"><surname>Desjardin</surname><given-names>DE</given-names></name><name name-style="western"><surname>Retnowati</surname><given-names>A</given-names></name><name name-style="western"><surname>Horak</surname><given-names>E</given-names></name></person-group> (<year>2000</year>) <article-title>Agarics of Indonesia. 2. A preliminary monograph of <italic><tp:taxon-name><tp:taxon-name-part taxon-name-part-type="genus">Marasmius</tp:taxon-name-part></tp:taxon-name></italic> from Java and Bali.</article-title><source>Sydowia</source><volume>52</volume>: <fpage>92</fpage>–<lpage>193</lpage>.</mixed-citation></ref><ref id="B9"><mixed-citation xmlns:xlink="http://www.w3.org/1999/xlink" xlink:type="simple"><person-group><name name-style="western"><surname>Desjardin</surname><given-names>DE</given-names></name><name name-style="western"><surname>Horak</surname><given-names>E</given-names></name></person-group> (<year>1997</year>) <article-title><italic><tp:taxon-name><tp:taxon-name-part taxon-name-part-type="genus">Marasmius</tp:taxon-name-part></tp:taxon-name></italic> and <italic><tp:taxon-name><tp:taxon-name-part taxon-name-part-type="genus">Gloiocephala</tp:taxon-name-part></tp:taxon-name></italic> in the South Pacific region: Papua New Guinea, New Caledonia, and New Zealand taxa.</article-title><source>Bibliotheca Mycologica</source><volume>168</volume>: <fpage>1</fpage>–<lpage>152</lpage>.</mixed-citation></ref></ref-list></tp:taxon-treatment>
