# Supplementary material for: Two additional species of Gymnopus (Euagarics, Basidiomycotina)
Source: MycoKeys. 2019 Jan 14;(45):1–24. doi: 10.3897/mycokeys.45.29350 (PMC6351703; doi:10.3897/mycokeys.45.29350)
Supplement: XML Treatment for Gymnopus portoricensis [file mycokeys.45.29350-treatment2.xml]

<!DOCTYPE tp:taxon-treatment
  PUBLIC "-//TaxonX//DTD Taxonomic Treatment Publishing DTD v0 20100105//EN" "tax-treatment-NSO.dtd">
<tp:taxon-treatment xmlns:tp="http://www.plazi.org/taxpub"><tp:treatment-meta><kwd-group><label>Taxon classification</label><kwd><named-content xmlns:xlink="http://www.w3.org/1999/xlink" content-type="kingdom">Animalia</named-content></kwd><kwd><named-content xmlns:xlink="http://www.w3.org/1999/xlink" content-type="order">Agaricales</named-content></kwd><kwd><named-content xmlns:xlink="http://www.w3.org/1999/xlink" content-type="family">Omphalotaceae</named-content></kwd></kwd-group><mixed-citation publication-type="journal"><person-group><name><surname>Petersen</surname><given-names>Ronald H.</given-names></name><name><surname>Hughes</surname><given-names>Karen W.</given-names></name></person-group><article-title>Two additional species of <italic><tp:taxon-name><tp:taxon-name-part taxon-name-part-type="genus" reg="Gymnopus">Gymnopus</tp:taxon-name-part></tp:taxon-name></italic> (Euagarics, <tp:taxon-name><tp:taxon-name-part taxon-name-part-type="phylum">Basidiomycotina</tp:taxon-name-part></tp:taxon-name>)</article-title><source>MycoKeys</source><day>14</day><month>1</month><year>2019</year><volume>2019</volume><issue>45</issue><fpage>1</fpage><lpage>24</lpage><pub-id pub-id-type="doi">10.3897/mycokeys.45.29350</pub-id></mixed-citation></tp:treatment-meta><tp:nomenclature><label>2.</label><tp:taxon-name>
              <tp:taxon-name-part taxon-name-part-type="genus" reg="Gymnopus">Gymnopus</tp:taxon-name-part>
              <tp:taxon-name-part taxon-name-part-type="species" reg="portoricensis">portoricensis</tp:taxon-name-part>
              <object-id xmlns:xlink="http://www.w3.org/1999/xlink" xlink:type="simple">Index Fungorum no. IF555347</object-id>
            </tp:taxon-name><tp:taxon-authority>R.H. Petersen</tp:taxon-authority><tp:taxon-status xmlns:xlink="http://www.w3.org/1999/xlink" xlink:type="simple">sp. nov.</tp:taxon-status><xref ref-type="fig" rid="F10">Figs 10</xref><xref ref-type="fig" rid="F11">, 11</xref><xref ref-type="fig" rid="F12">, 12</xref><xref ref-type="fig" rid="F13">, 13</xref><xref ref-type="fig" rid="F14">, 14</xref><xref ref-type="fig" rid="F15">, 15</xref><!--PageBreak--></tp:nomenclature><tp:treatment-sec sec-type="Holotype" id="SECID0EKEAG"><title>Holotype.</title><p>United States, Puerto Rico, Caribbean National Forest, El Yunque, vic. Sabana, trail 3, 1.VI.1992, coll RHP, TFB 4548 (TENN-F-051029). GenBank: <ext-link xmlns:xlink="http://www.w3.org/1999/xlink" ext-link-type="gen" xlink:href="KY026628" xlink:type="simple">KY026628</ext-link>-<ext-link xmlns:xlink="http://www.w3.org/1999/xlink" ext-link-type="gen" xlink:href="KY026629" xlink:type="simple">9</ext-link>.</p></tp:treatment-sec><tp:treatment-sec sec-type="etymology" id="SECID0EPEAG"><title>Etymology.</title><p>Portoricensis referring to collections made in Puerto Rico.</p></tp:treatment-sec><tp:treatment-sec sec-type="diagnosis" id="SECID0EUEAG"><title>Diagnosis.</title><p>1) Basidiomata small, resembling those of <italic><tp:taxon-name><tp:taxon-name-part taxon-name-part-type="genus" reg="Gymnopus">Gymnopus</tp:taxon-name-part><tp:taxon-name-part taxon-name-part-type="species" reg="neobrevipes">neobrevipes</tp:taxon-name-part></tp:taxon-name></italic>, arising from rhizomorphs or from woody substrate, often in clusters of significant numbers; 2) stipe slightly eccentric or central, strongly curved, dark brown (black only at base); 3) rhizomorphs luxuriant, brown (not black); 4) spores somewhat small for the clade, (5–)6–7 × (2.5–)3–4 µm.</p></tp:treatment-sec><tp:treatment-sec sec-type="description" id="SECID0EFFAG"><title>Description.</title><p><bold>Basidiomata</bold> (Fig. <xref ref-type="fig" rid="F10">10</xref>) marasmielloid, cespitose to imbricate, conchate when young becoming shallowly convex to applanate by maturity, stipitate. <bold>Pileus</bold> 2–11 mm broad, circular to broadly reniform, matt, radially rivulose outwards, thin, leathery, uniformly “light pinkish-cinnamon” (7A2) to “pinkish-cinnamon” (7B5). <bold>Lamellae</bold> well-defined (-0.6 mm broad and ventricose to reduced, pleated or fold-like, distant (total folds = 11–18; through folds = 7–10), concolorous to pileus or “tilleul buff” (7B2); edge entire. <bold>Stipe</bold> very small (1–2.5 × 0.5–0.7 mm), slender, central or eccentric, strongly curved to non-instititious attachment on substrate (wood or rhizomorph), “Mikado brown” (7C6) apically, downwards “warm sepia” (7F6), “bister” (5F8) to black; basal tuft insignificant, blond. <bold>Rhizomorphs</bold> extensive, slender, brown, near “tawny olive” (5C5) or “sayal brown” (6C5) to nearly black. <bold>Odour</bold> and <bold>taste</bold> negligible.</p><fig id="F10" position="float" orientation="portrait"><label>Figure 10.</label><caption><p><italic><tp:taxon-name><tp:taxon-name-part taxon-name-part-type="genus" reg="Gymnopus">Gymnopus</tp:taxon-name-part><tp:taxon-name-part taxon-name-part-type="species" reg="portoricensis">portoricensis</tp:taxon-name-part></tp:taxon-name></italic>. Habit. Above: TFB 4548 (TENN-F-051029). Below: TFB 4512 (TENN-F-050999). Scale bars: 10 mm.</p></caption><graphic xmlns:xlink="http://www.w3.org/1999/xlink" xlink:href="mycokeys-45-001-g010.jpg" position="float" orientation="portrait" xlink:type="simple" id="oo_256911.jpg"/></fig></tp:treatment-sec><tp:treatment-sec sec-type="habitat" id="SECID0EVGAG"><title>Habitat.</title><p>Outer surface of old bamboo (TENN-F-051029) or rotting twigs of deciduous trees (TENN-F-050999).</p></tp:treatment-sec><tp:treatment-sec sec-type="Pileipellis" id="SECID0E1GAG"><title>Pileipellis</title><p>(Figs <xref ref-type="fig" rid="F11">11A, B</xref>, <xref ref-type="fig" rid="F12">12</xref>, <xref ref-type="fig" rid="F13">13</xref>) composed of three elements involved in very thin mucoid matrix: 1) hair-like, probably erect hyphal apices (Figs <xref ref-type="fig" rid="F11">11B</xref>, <xref ref-type="fig" rid="F12">12</xref>), 30–120 × 1.5–3 µm (at widest point), subtly capitulate apically, arising as side branches of slender hyphae (not from clamps), firm- but indistinct-walled, delicately decorated with gritty deposits or a very thin mucoid sheath, tapering to 1–1.5 µm diam. and subrefringent especially at very apex; 2) repent, heavily ornamented hyphae (Figs <xref ref-type="fig" rid="F11">11A</xref>, <xref ref-type="fig" rid="F13">13B</xref>) 3–9 µm diam., firm-walled, strongly encrusted in stripes or patches with no profile calluses; contents more or less homogeneous; 3) scattered rudimentary diverticulate hyphal apices (Figs <xref ref-type="fig" rid="F11">11A</xref>, <xref ref-type="fig" rid="F13">13A</xref>) 4–7.5 μm diam., often appearing stout-tibiiform, with diverticula lobate, 2–5 × 1.5–2.5 µm; contents more or less homogeneous. Pileus trama loosely interwoven; hyphae (Fig. <xref ref-type="fig" rid="F13">13C</xref>) 3–7.5 μm diam., conspicuously clamped, appearing thick-walled but gelatinised (wall -1.5 μm thick). <bold>Pleurocystidia</bold> (Figs <xref ref-type="fig" rid="F11">11C</xref>, <xref ref-type="fig" rid="F14">14A–D</xref>) 21–29 × 4–5 μm, fusiform, conspicuously clamped; contents homogeneous, occasionally subtly partitioned. Basidioles clavate, clamped; <bold>basidia</bold> (Figs <xref ref-type="fig" rid="F11">11C</xref>, <xref ref-type="fig" rid="F14">14F, G</xref>) 20–30 × 6–8 µm, 4-sterigmate, clavate, clamped; contents with scattered, minute guttules. Effete basidia do not disappear; at least the lateral walls survive to create debris in which turgid basidia are embedded in hymenial debris. <!--PageBreak--><bold>Basidiospores</bold> (Fig. <xref ref-type="fig" rid="F11">11D</xref>) (5–)6–7 × (2.5–)3–4 µm (Q = 1.50–2.83; Q<sup>m</sup> = 2.08; L<sup>m</sup> = 6.58 µm), narrowly pip-shaped to sublacrymiform (somewhat tapered towards apiculus), thin-walled, smooth, inamyloid; contents homogeneous. <bold>Cheilocystidia</bold> (Fig. <xref ref-type="fig" rid="F15">15</xref>) limited to well-defined lamellae, scattered, 25–35 × 7–15 µm, pedicellate, thin-walled (easily crushed), expanded distally usually with irregular lobes or apical outgrowths, obscurely clamped, hyaline; contents more or less homogeneous. Stipe <!--PageBreak-->medullary hyphae of three types: 1) 6.5–24 μm diam., thick-walled, irregularly gelatinising [wall -1.2 μm thick in H<sub>2</sub>O, wall up to 7 μm thick in KOH and then yellowish (PhC)]; 2) 5–7.5 μm diam., thick-walled (wall -1 μm thick, not gelatinising, hyaline); clamp connections occasional, obscure; and 3) 2–4 μm diam., firm-walled, meandering through medulla; clamp connections rare, conspicuous. Stipe cortical hyphae 4–8 μm diam., strictly parallel, apparently adherent (held together adhesively and shattering under pressure), thick-walled [wall -2 μm thick, pigmented (ochraceous tan in KOH, red-brown in IKI/BF)], coarsely roughened in pigmented spicules; clamp connections not observed.</p><fig id="F11" position="float" orientation="portrait"><label>Figure 11.</label><caption><p><italic><tp:taxon-name><tp:taxon-name-part taxon-name-part-type="genus" reg="Gymnopus">Gymnopus</tp:taxon-name-part><tp:taxon-name-part taxon-name-part-type="species" reg="portoricensis">portoricensis</tp:taxon-name-part></tp:taxon-name></italic>. Microstructures. <bold>A</bold> Pileipellis structures; diverticulate and encrusted hyphal termini <bold>B</bold> “Pileal hairs.” <bold>C</bold> Pleurocystidium and basidia <bold>D</bold> Basidiospores. Scale bars: 20 µm (<bold>A–D</bold>); 5 µm (<bold>E</bold>). TFB 4548 (TENN-F-051029).</p></caption><graphic xmlns:xlink="http://www.w3.org/1999/xlink" xlink:href="mycokeys-45-001-g011.jpg" position="float" orientation="portrait" xlink:type="simple" id="oo_256912.jpg"/></fig><fig id="F12" position="float" orientation="portrait"><label>Figure 12.</label><caption><p><italic><tp:taxon-name><tp:taxon-name-part taxon-name-part-type="genus" reg="Gymnopus">Gymnopus</tp:taxon-name-part><tp:taxon-name-part taxon-name-part-type="species" reg="portoricensis">portoricensis</tp:taxon-name-part></tp:taxon-name></italic>. Pileal hairs. Note incrustation on thin slime sheath. <bold>A</bold> TFB 4512 (TENN-F-050999) <bold>B, C</bold> TFB 4548 (TENN-F-051029). Scale bars:10 μm.</p></caption><graphic xmlns:xlink="http://www.w3.org/1999/xlink" xlink:href="mycokeys-45-001-g012.jpg" position="float" orientation="portrait" xlink:type="simple" id="oo_256913.jpg"/></fig><fig id="F13" position="float" orientation="portrait"><label>Figure 13.</label><caption><p><italic><tp:taxon-name><tp:taxon-name-part taxon-name-part-type="genus" reg="Gymnopus">Gymnopus</tp:taxon-name-part><tp:taxon-name-part taxon-name-part-type="species" reg="portoricensis">portoricensis</tp:taxon-name-part></tp:taxon-name></italic>. Pileipellis structures. <bold>A</bold> “Diverticulate” hyphal fragment <bold>B</bold> Encrusted hypha with thin slime sheath <bold>C</bold> Gelatinised hyphal walls. Scale bars: 10 μm. TFB 4548 (TENN-F-051029).</p></caption><graphic xmlns:xlink="http://www.w3.org/1999/xlink" xlink:href="mycokeys-45-001-g013.jpg" position="float" orientation="portrait" xlink:type="simple" id="oo_256914.jpg"/></fig><fig id="F14" position="float" orientation="portrait"><label>Figure 14.</label><caption><p><italic><tp:taxon-name><tp:taxon-name-part taxon-name-part-type="genus" reg="Gymnopus">Gymnopus</tp:taxon-name-part><tp:taxon-name-part taxon-name-part-type="species" reg="portoricensis">portoricensis</tp:taxon-name-part></tp:taxon-name></italic>. Hymenial structures. <bold>A–D</bold> Pleurocystidia <bold>E</bold> Basidiole and pleurocystidium from one clamp connection complex <bold>F, G</bold> Basidia. Scale bars:10 μm. TFB 4512 (TENN-F-050999).</p></caption><graphic xmlns:xlink="http://www.w3.org/1999/xlink" xlink:href="mycokeys-45-001-g014.jpg" position="float" orientation="portrait" xlink:type="simple" id="oo_256915.jpg"/></fig><fig id="F15" position="float" orientation="portrait"><label>Figure 15.</label><caption><p><italic><tp:taxon-name><tp:taxon-name-part taxon-name-part-type="genus" reg="Gymnopus">Gymnopus</tp:taxon-name-part><tp:taxon-name-part taxon-name-part-type="species" reg="portoricensis">portoricensis</tp:taxon-name-part></tp:taxon-name></italic>. Cheilocystidia. Scale bar: 20 µm. TFB 4548 (TENN-F-051029).</p></caption><graphic xmlns:xlink="http://www.w3.org/1999/xlink" xlink:href="mycokeys-45-001-g015.jpg" position="float" orientation="portrait" xlink:type="simple" id="oo_256916.jpg"/></fig></tp:treatment-sec><tp:treatment-sec sec-type="comments" id="SECID0EFOAG"><title>Commentary.</title><p>Although basidiomata superficially resemble those of <italic><tp:taxon-name><tp:taxon-name-part taxon-name-part-type="genus" reg="Gymnopus">G.</tp:taxon-name-part><tp:taxon-name-part taxon-name-part-type="species" reg="neobrevipes">neobrevipes</tp:taxon-name-part></tp:taxon-name></italic>, the pileipellis structure is not similar. Erect, broom cell-like cells of <italic><tp:taxon-name><tp:taxon-name-part taxon-name-part-type="genus" reg="Gymnopus">G.</tp:taxon-name-part><tp:taxon-name-part taxon-name-part-type="species" reg="neobrevipes">neobrevipes</tp:taxon-name-part></tp:taxon-name></italic> are missing; diverticulate repent hyphae are rare and doubtful; erect “hairs,” while clamped (and therefore assumed to belong to this organism), are more demonstrable <!--PageBreak-->in <italic><tp:taxon-name><tp:taxon-name-part taxon-name-part-type="genus" reg="Gymnopus">G.</tp:taxon-name-part><tp:taxon-name-part taxon-name-part-type="species" reg="neobrevipes">neobrevipes</tp:taxon-name-part></tp:taxon-name></italic>. Morphologically, <italic><tp:taxon-name><tp:taxon-name-part taxon-name-part-type="genus" reg="Gymnopus">G.</tp:taxon-name-part><tp:taxon-name-part taxon-name-part-type="species" reg="portoricensis">portoricensis</tp:taxon-name-part></tp:taxon-name></italic> could be placed in <italic><tp:taxon-name><tp:taxon-name-part taxon-name-part-type="genus" reg="Marasmiellus">Marasmiellus</tp:taxon-name-part></tp:taxon-name></italic> (see <xref ref-type="bibr" rid="B22">Retnowati 2018</xref>) based on poorly developed Ramealis-structure, no broom cells), but it equally could be interpreted as a reduced member of <italic><tp:taxon-name><tp:taxon-name-part taxon-name-part-type="genus" reg="Androsacei">Androsacei</tp:taxon-name-part></tp:taxon-name></italic> (including <italic><tp:taxon-name><tp:taxon-name-part taxon-name-part-type="genus" reg="Gymnopus">G.</tp:taxon-name-part><tp:taxon-name-part taxon-name-part-type="species" reg="neobrevipes">neobrevipes</tp:taxon-name-part></tp:taxon-name></italic>) in which erect, broom cell-like pileipellis cells are rare to missing. Cheilocystidia are typical of the latter group. If <italic><tp:taxon-name><tp:taxon-name-part taxon-name-part-type="genus" reg="Gymnopus">G.</tp:taxon-name-part><tp:taxon-name-part taxon-name-part-type="species" reg="neobrevipes">neobrevipes</tp:taxon-name-part></tp:taxon-name></italic> is accommodated in <tp:taxon-name><tp:taxon-name-part taxon-name-part-type="genus" reg="Gymnopus">Gymnopus</tp:taxon-name-part><tp:taxon-name-part taxon-name-part-type="infraspecific-rank">sect.</tp:taxon-name-part><tp:taxon-name-part taxon-name-part-type="section" reg="Androsacei">Androsacei</tp:taxon-name-part></tp:taxon-name>, <italic><tp:taxon-name><tp:taxon-name-part taxon-name-part-type="genus" reg="Gymnopus">G.</tp:taxon-name-part><tp:taxon-name-part taxon-name-part-type="species" reg="portoricensis">portoricensis</tp:taxon-name-part></tp:taxon-name></italic> must also be found there. ITS sequences confirm this placement (Fig. <xref ref-type="fig" rid="F2">2</xref>).</p><p>Inspection shows that almost no basidiomata originate from rhizomorphs, instead seemingly originating from woody substrate directly. Rare basidiomata, however, do arise from rhizomorphs, with stipes as side branches. Moreover, some twigs with basidiomata are devoid of rhizomorphs altogether.</p><!--PageBreak--><p>A polyspore dikaryon culture was established from TENN-F-050999 and careful examination revealed exceedingly rare (but clearly demonstrated) clamp connections. This condition is also true in cultures of <italic><tp:taxon-name><tp:taxon-name-part taxon-name-part-type="genus" reg="Gymnopus">G.</tp:taxon-name-part><tp:taxon-name-part taxon-name-part-type="species" reg="neobrevipes">neobrevipes</tp:taxon-name-part></tp:taxon-name></italic>. <xref ref-type="bibr" rid="B8">Desjardin (1990)</xref>, while reporting clamp connections in the culture of <italic><tp:taxon-name><tp:taxon-name-part taxon-name-part-type="genus" reg="Marasmius">M.</tp:taxon-name-part><tp:taxon-name-part taxon-name-part-type="species" reg="brevipes">brevipes</tp:taxon-name-part></tp:taxon-name></italic>, made no comment on their relative abundance.</p><!--PageBreak--><p>Basidiomata are not pseudo- or eccentrically stipitate, but centrally to slightly eccentrically stipitate. The stipe, however, is usually immediately curved through the declivity in the pileus circumference. Lamellae appear to deteriorate rapidly, perhaps through insect grazing or tissue gelatinisation, but when discrete are shallow but sharp<!--PageBreak-->ly defined (not merely as folds). Interlamellar anastomoses are absent and even lamellar buttressing is missing. Instead, the interlamellar hymenophore is smooth.</p><p>These two collections fruited on very different substrata. The origin within bamboo structures would be difficult to imagine, so perhaps basidiomata arise from a very thin, arachnoid mycelium on the bamboo surface. Rare basidiomata were seen attached to rhizomorphs, which might support typical attachment to somatic hyphae.</p><p>If <italic><tp:taxon-name><tp:taxon-name-part taxon-name-part-type="genus" reg="Gymnopus">G.</tp:taxon-name-part><tp:taxon-name-part taxon-name-part-type="species" reg="portoricensis">portoricensis</tp:taxon-name-part></tp:taxon-name></italic> is regarded as in <italic><tp:taxon-name><tp:taxon-name-part taxon-name-part-type="genus" reg="Marasmius">Marasmius</tp:taxon-name-part></tp:taxon-name></italic>, the epithet (<italic>portoricensis</italic>) is preoccupied by <italic><tp:taxon-name><tp:taxon-name-part taxon-name-part-type="genus" reg="Marasmius">Marasmius</tp:taxon-name-part><tp:taxon-name-part taxon-name-part-type="species" reg="portoricensis">portoricensis</tp:taxon-name-part></tp:taxon-name></italic> Murrill in Pennington. 1915. North American Flora 9(4): 262. The homonym is in <italic><tp:taxon-name><tp:taxon-name-part taxon-name-part-type="genus" reg="Marasmius">Marasmius</tp:taxon-name-part></tp:taxon-name></italic> but not in <italic><tp:taxon-name><tp:taxon-name-part taxon-name-part-type="genus" reg="Gymnopus">Gymnopus</tp:taxon-name-part></tp:taxon-name></italic>. Described as having the longest ("longissimus") stipe – 6–8 cm × 0.5 mm – and pileus 4–10 mm broad, the holotype of <italic><tp:taxon-name><tp:taxon-name-part taxon-name-part-type="genus" reg="Marasmius">Marasmius</tp:taxon-name-part><tp:taxon-name-part taxon-name-part-type="species" reg="portoricensis">portoricensis</tp:taxon-name-part></tp:taxon-name></italic> is at NY (isotype MICH) and the Mycoportal record shows several long-stiped basidiomata with stipe yellow-orange and apparently several long, straight rhizomorphs of similar colour.</p><p>An ITS-based clade (Fig. <xref ref-type="fig" rid="F2">2</xref>), which includes <italic><tp:taxon-name><tp:taxon-name-part taxon-name-part-type="genus" reg="Gymnopus">Gymnopus</tp:taxon-name-part><tp:taxon-name-part taxon-name-part-type="species" reg="neobrevipes">neobrevipes</tp:taxon-name-part></tp:taxon-name></italic>, <italic><tp:taxon-name><tp:taxon-name-part taxon-name-part-type="genus" reg="Gymnopus">G.</tp:taxon-name-part><tp:taxon-name-part taxon-name-part-type="species" reg="portoricensis">portoricensis</tp:taxon-name-part></tp:taxon-name></italic>, two environmental sequences from Okinawa and a sequence of <italic><tp:taxon-name><tp:taxon-name-part taxon-name-part-type="genus" reg="Gymnopus">Gymnopus</tp:taxon-name-part><tp:taxon-name-part taxon-name-part-type="species" reg="cremeostipitatus">cremeostipitatus</tp:taxon-name-part></tp:taxon-name></italic> from Korea, is sister to the rest of <tp:taxon-name><tp:taxon-name-part taxon-name-part-type="genus" reg="Gymnopus">Gymnopus</tp:taxon-name-part><tp:taxon-name-part taxon-name-part-type="infraspecific-rank">sect.</tp:taxon-name-part><tp:taxon-name-part taxon-name-part-type="section" reg="Androsacesi">Androsacesi</tp:taxon-name-part></tp:taxon-name>. This section continues to expand with additional taxa yet to be determined and described.</p><!--PageBreak--></tp:treatment-sec><tp:treatment-sec sec-type="Auxiliary specimen examined" id="SECID0EYWAG"><title>Auxiliary specimen examined.</title><p>United States, Puerto Rico, Caribbean National Forest, El Junque, road to Verada Bisley, <named-content xmlns:xlink="http://www.w3.org/1999/xlink" content-type="dwc:verbatimCoordinates" xlink:type="simple"><named-content content-type="geo-json" specific-use="{&#34;type&#34;:&#34;Point&#34;,&#34;coordinates&#34;:[-65.753611,18.264722]}" id="NCID0EBXAG" xlink:type="simple">18°15'53"N, 65°45'13"W</named-content></named-content> V.1992, coll RHP, TFB 4512 (TENN-F-050999).</p></tp:treatment-sec><tp:treatment-sec><!--Section generated to contain objects referenced in tp:taxon-treatment.--><fig id="F2" position="float" orientation="portrait"><label>Figure 2.</label><caption><p>PhyML-based phylogeny based on ITS sequences, showing the relationship of <italic><tp:taxon-name><tp:taxon-name-part taxon-name-part-type="genus" reg="Gymnopus">G.</tp:taxon-name-part><tp:taxon-name-part taxon-name-part-type="species" reg="neobrevipes">neobrevipes</tp:taxon-name-part></tp:taxon-name></italic> and <italic><tp:taxon-name><tp:taxon-name-part taxon-name-part-type="genus" reg="Gymnopus">G.</tp:taxon-name-part><tp:taxon-name-part taxon-name-part-type="species" reg="portoricensis">portoricensis</tp:taxon-name-part></tp:taxon-name></italic> to other androsaceoid taxa.</p></caption><graphic xmlns:xlink="http://www.w3.org/1999/xlink" xlink:href="mycokeys-45-001-g002.jpg" position="float" orientation="portrait" xlink:type="simple" id="oo_256903.jpg"/></fig></tp:treatment-sec><ref-list><ref id="B22"><mixed-citation xmlns:xlink="http://www.w3.org/1999/xlink" xlink:type="simple"><person-group><name name-style="western"><surname>Retnowati</surname><given-names>A</given-names></name></person-group> (<year>2018</year>) <article-title>The species of <italic><tp:taxon-name><tp:taxon-name-part taxon-name-part-type="genus">Marasmiellus</tp:taxon-name-part></tp:taxon-name></italic> (<tp:taxon-name><tp:taxon-name-part taxon-name-part-type="order">Agaricales</tp:taxon-name-part></tp:taxon-name>: <tp:taxon-name><tp:taxon-name-part taxon-name-part-type="family">Omphalotaceae</tp:taxon-name-part></tp:taxon-name>) from Java and Bali.</article-title><source>Gardens' Bulletin Singapore</source><volume>70</volume>(<issue>1</issue>): <fpage>191</fpage>–<lpage>258</lpage>. <ext-link xlink:type="simple" ext-link-type="doi" xlink:href="10.26492/gbs70(1).2018-17">https://doi.org/10.26492/gbs70(1).2018-17</ext-link></mixed-citation></ref><ref id="B8"><mixed-citation xmlns:xlink="http://www.w3.org/1999/xlink" xlink:type="simple"><person-group><name name-style="western"><surname>Desjardin</surname><given-names>DE</given-names></name></person-group> (<year>1990</year>) <article-title>Culture morphology of <italic><tp:taxon-name><tp:taxon-name-part taxon-name-part-type="genus">Marasmius</tp:taxon-name-part></tp:taxon-name></italic> species.</article-title><source>Sydowia</source><volume>42</volume>: <fpage>17</fpage>–<lpage>87</lpage>.</mixed-citation></ref></ref-list></tp:taxon-treatment>
